# Supplementary material for: Health professionals’ experience on District Health Information System (DHIS2) and its utilization at local levels in Gandaki province, Nepal: A qualitative study
Source: PLOS Glob Public Health. 2024 Mar 27;4(3):e0002890. doi: 10.1371/journal.pgph.0002890 (PMC10971587; doi:10.1371/journal.pgph.0002890)
Supplement: S1 Dataset — (XLSX) [file pgph.0002890.s008.xlsx]

## Sheet: Codes
Name		Files	References	Modified on	Modified by
1. Perceived usefulness and effectiveness of DHIS2		20	267	2024-02-09 16:16:08	PRAKASH
Data entry, reporting and review		20	86	2024-02-09 16:25:51	PRAKASH
Coverage of DHIS2		9	15	2023-06-18 15:09:23	PRAKASH
Process of data entry and review		18	34	2023-06-22 08:23:20	PRAKASH
Timeliness in reporting		11	16	2023-06-17 11:46:30	PRAKASH
Types of data entered		13	21	2023-06-17 11:41:19	PRAKASH
Data management		19	126	2024-02-09 16:25:56	PRAKASH
Easiness in using		17	30	2023-06-24 08:03:24	PRAKASH
Effectiveness of system		9	14	2023-06-18 08:29:43	PRAKASH
Experience in using DHIS2		3	3	2023-06-19 17:15:15	PRAKASH
Performance evalution of health facilities		8	9	2023-06-18 12:50:19	PRAKASH
Support in data analysis		17	35	2023-06-24 14:35:28	PRAKASH
Support in service delivery		12	14	2023-06-17 13:35:46	PRAKASH
Use of DHIS2		19	21	2023-06-18 08:15:33	PRAKASH
Maintaining data quality		16	35	2024-02-09 16:26:00	PRAKASH
Error Monitoring and Feedback		8	11	2023-06-20 14:18:45	PRAKASH
Monitoring and supervision		2	2	2023-06-14 17:21:31	PRAKASH
Support in data quality assurence		16	22	2023-06-24 14:32:47	PRAKASH
Meeting conduction		14	20	2024-02-09 16:21:43	PRAKASH
2. Challenges experienced by health professionals		20	202	2024-02-09 16:13:24	PRAKASH
Challenges in reporting locally implemented programs		7	12	2023-06-19 13:50:18	PRAKASH
Data entry and analysis		18	71	2024-02-09 16:13:32	PRAKASH
Challenges with data entry		9	16	2023-06-18 16:07:14	PRAKASH
Issues with data analysis		11	15	2023-06-18 16:28:23	PRAKASH
Mismatch between forms		13	16	2023-06-18 16:03:43	PRAKASH
Recording and reporting		12	18	2023-06-18 12:50:02	PRAKASH
Support from Management		5	6	2023-06-17 13:33:20	PRAKASH
Infrastructure		20	50	2024-02-09 16:30:11	PRAKASH
Electricity issues		9	9	2023-06-17 07:27:31	PRAKASH
Internet Issues		14	24	2023-06-18 08:49:40	PRAKASH
Other supporting equipments		11	16	2023-06-17 11:46:47	PRAKASH
Monitoring and supervision		9	13	2023-06-18 16:41:42	PRAKASH
Technical issues		19	56	2024-02-09 16:13:38	PRAKASH
Challenges reported from health facilities		5	6	2023-06-18 08:32:11	PRAKASH
Server issues		15	21	2023-06-18 15:11:14	PRAKASH
System issues		16	29	2023-06-18 15:42:14	PRAKASH
3. Capacity of health professionals to use DHIS2		20	105	2024-02-09 16:26:46	PRAKASH
Availability of learning materials		17	23	2023-06-21 15:30:47	PRAKASH
Competencies of health professionals		8	16	2023-07-03 20:51:48	PRAKASH
Situation of training and its needs		20	66	2024-02-09 16:14:08	PRAKASH
Training		20	43	2023-06-18 16:33:27	PRAKASH
Training need		16	23	2023-06-18 14:31:58	PRAKASH
4. Opportunities and Potential solutions in using DHIS2		20	142	2024-02-09 16:27:11	PRAKASH
Management of challenges		20	99	2024-02-09 16:27:54	PRAKASH
Data review and feedback in meetings		5	5	2023-06-17 13:13:07	PRAKASH
Discuss within team		6	6	2023-06-17 11:50:34	PRAKASH
Individual efforts		4	5	2023-06-24 11:30:11	PRAKASH
Support and feedback from higher authorities		13	24	2023-06-18 15:48:02	PRAKASH
Support from Palika		13	27	2023-06-18 08:32:32	PRAKASH
Support from province and district		14	31	2023-06-18 08:28:48	PRAKASH
Motivation to use DHIS2		20	43	2024-02-09 16:28:01	PRAKASH
Data analysis and report generation		4	6	2023-06-15 17:17:15	PRAKASH
Effective than paper work		6	8	2023-06-24 11:29:16	PRAKASH
Efficient and easiness to use		14	15	2023-06-18 14:18:47	PRAKASH
Job responsibility		6	6	2023-06-18 14:18:02	PRAKASH
Self motivated		7	7	2023-06-17 13:39:42	PRAKASH
5. Experience of data utilization at local level		20	138	2024-02-09 16:14:13	PRAKASH
Challenges on the utilization of data		10	18	2024-02-09 16:28:22	PRAKASH
Issues with target population		7	8	2023-06-17 13:42:07	PRAKASH
Data sharing practices at local level		14	24	2024-02-09 16:29:07	PRAKASH
Evidence-based decision making		18	63	2024-02-09 16:28:18	PRAKASH
Monitoring and supervision		4	5	2023-06-18 14:12:12	PRAKASH
Preparing AWPB		8	8	2023-06-18 14:07:23	PRAKASH
Support in resource allocation		4	6	2023-06-02 21:51:25	PRAKASH
Support in the evaluation of program		8	10	2023-06-14 22:07:13	PRAKASH
Performance evaluation		9	10	2023-06-18 16:38:04	PRAKASH
Support and interest of authorities on data utilization		15	23	2024-02-09 16:28:13	PRAKASH
Data literacy among stakeholders		10	12	2023-06-18 16:37:42	PRAKASH
Interest of elected representative and other stakeholders		11	11	2023-06-17 13:27:35	PRAKASH
Advocacy for health sector programs		1	1	2023-06-17 13:31:47	PRAKASH
7. Recommendation and suggestions		19	49	2023-06-24 07:44:53	PRAKASH

## Sheet: Transcripts
	Name		Codes	References	Classification
	1. IDI_Fedikhola_RM_FP		33	51
	1. IDI_Fedikhola_HP_FP		31	49
	1. IDI_Putalibazar_M_FP		35	42
	1. IDI_Taksar_HP_FP		21	32
	2. IDI_Bunkot_HP_FP		25	34
	2. IDI_Gorkha_M_FP		28	35
	2. IDI_Sahidlakhan_RM_2FP		28	45
	2. IDI_Taranagar_HP_FP		26	32
	3. IDI_Kahu_HP_FP		29	46
	3. IDI_Lahachowk_HP_FP		27	51
	3. IDI_Machhapuchhre_RM_FP		34	43
	3. IDI_PMC_FP		32	54
	4. IDI_Devchuli_M_FP		33	46
	4. IDI_Hupsikot_HP_FP		27	43
	4. IDI_Hupsikot_RM_FP		42	92
	4. IDI_Rajhar_HP_FP		31	62
	5. IDI_Deloma_RM_FP		29	42
	5. IDI_Gharpajhing_RM		26	35
	5. IDI_Marpha_HP_FP		31	47
	6. IDI_PHD_FP		19	23
